# Supplementary material for: The Labile Iron Pool Reacts Rapidly and Catalytically with Peroxynitrite
Source: Biomolecules. 2021 Sep 9;11(9):1331. doi: 10.3390/biom11091331 (PMC8466499; doi:10.3390/biom11091331)
Supplement: Supplementary file 1 [file biomolecules-11-01331-s001.zip]

Archive with 1 entries (1 files):
- biomolecules-1284106-supplementary.pdf
